# Supplementary material for: Body Mass Index Is Inversely Associated with Risk of Postmenopausal Interval Breast Cancer: Results from the Women’s Health Initiative
Source: Cancers (Basel). 2022 Jun 30;14(13):3228. doi: 10.3390/cancers14133228 (PMC9264843; doi:10.3390/cancers14133228)
Supplement: Supplementary file 1 [file cancers-14-03228-s001.zip]

Archive with 1 entries (1 files):
- cancers-1779916-supplementary.pdf
